# Supplementary material for: Mettl5 coordinates protein production and degradation of PERIOD to regulate sleep in Drosophila
Source: eLife. 2026 May 8;14:RP103427. doi: 10.7554/eLife.103427 (PMC13155753; doi:10.7554/eLife.103427)
Supplement: Figure 4—source data 1. [file elife-103427-fig4-data1.zip]

Archive with 2 entries (1 files):
- Figure 4-Source Data 1/
- Figure 4-Source Data 1/Figure 4—Source Data 1.pdf
